# Supplementary material for: Pretreatment naive T cells are associated with severe irAE following PD-1/CTLA-4 checkpoint blockade for melanoma
Source: JCI Insight. 2025 Nov 25;11(2):e198203. doi: 10.1172/jci.insight.198203 (PMC12892909; doi:10.1172/jci.insight.198203)
Supplement: Supporting data values [file jciinsight-11-198203-s199.xls]

## Sheet: Figure 2H
	Pre																															Post
CD38hi	0.607226	1.7386	1.93779	2.49092	0.891962	1.35659	2.4373	1.88008	1.53753	5.87698	1.03817	1.64484	2.39935	1.55086	1.65003	2.57985	1.05362	0.647078	1.7712	2.28453	1.55972	2.23849	1.06115	1.45001	2.21145	1.64315	1.25868	1.27453	5.83023	1.49103		4.706	0.646138	6.30235	9.85032	2.27479	8.98283	6.78154	5.84795	0.874126	3.20403	16.7959	7.0477	7.02966	6.38167	5.36065	4.8907	8.71774	6.52197
Th17	7.86358	13.9189	4.91586	6.63574	8.23812	17.5711	6.51627	18.9736	8.75289	4.81121	17.883	15.8087	6.85238	31.3743	7.26217	12.3976	11.3603	3.20356	12.0754	7.20665	6.94023	8.23222	26.308	7.08891	19.3477	6.46169	7.69308	9.99393	17.1886	15.6659		6.39611	13.2862	3.75894	4.8746	11.5551	10.4563	13.2608	10.6574	2.44755	1.66247	3.7551	6.24428	10.7578	6.16586	18.5864	8.02237	8.06747	2.24356
Treg	3.1677	6.91398	7.98572	5.72812	6.4542	7.08441	7.00977	9.00407	4.75329	6.92245	4.22392	2.62971	3.15169	4.38731	5.96863	4.63759	5.68537	5.10237	3.96958	4.64174	5.2863	5.63808	4.55978	3.27258	6.12946	4.75806	7.22989	5.86688	2.47709	5.55108		4.14938	12.9329	13.5649	8.85922	7.48868	9.12509	7.67836	11.1414	5.06993	5.10831	8.12245	4.76965	4.42909	7.25516	5.69181	4.9212	5.65942	7.33591
CXCR3+	4.22022	2.50682	4.40592	3.37838	4.00882	7.88114	3.97825	9.71545	4.20058	6.33374	2.67684	6.01076	5.76454	9.95817	3.4834	5.76372	6.79115	4.02037	3.72994	2.86604	2.37622	7.21757	6.7136	4.01772	8.46208	5.84677	4.23925	5.11835	6.42433	5.23877		8.07611	2.99849	7.47702	10.4167	9.39104	17.8539	11.2354	11.7362	1.3986	4.12091	14.8367	3.78318	10.6969	7.30655	11.2905	6.34469	5.11075	6.85589
[truncated: 13 more columns]

## Sheet: Figure 2I
	PreICI
0	41.8978	8.3107	14.5298	20.6067	4.91197	24.3087	6.52258	11.5895	68.6292	49.1338	20.4742	20.7654	73.799	73.1582	22.244	14.1781	28.0325	7.98005	3.55837	50.0392	16.6867	18.481	23.1511	27.5684	54.131	40.8356	39.5002	0.224038	43.2973	6.21178	10.8639
6	0.874947	0.465613	1.27193	2.20537	2.01862	0.931555	1.10197	3.41426	0.633262	5.39026	1.86664	1.36697	0.584454	0.969169	3.63323	1.12604	1.10947	3.99003	1.77368	1.0943	4.22715	1.09705	3.44025	0.791921	1.98093	14.8892	1.17257	2.79002	1.85533	0.317439	0.544897

## Sheet: Figure 3E
Cluster Number	Low Severity irAE																				High Severity irAE
0	8.74925	7.32127	10.8974	13.4553	14.3626	13.7882	1.06751	4.42812	11.4353	29.6365	10.6773	21.4854	9.25615	12.1035	5.65485	15.507	16.7186				13.8447	12.332	14.9312	29.2658	41.7043	16.9607	27.8319	5.88295	23.2125	16.1277	17.3014	12.2109	9.89414	28.7312	7.90323	26.5713	25.44	11.1569	15.0035	21.9122
1	11.0042	5.72782	11.2297	3.63821	7.17621	12.0317	1.38268	4.28528	14.0663	11.3188	24.6938	13.4414	6.52448	14.49	4.06947	22.3643	9.27918				12.8631	13.5348	16.4814	15.4397	3.64787	13.3503	15.4689	21.9644	21.4911	14.0413	27.3894	24.4634	9.40153	15.1113	33.6189	18.0399	10.2873	18.8864	11.4087	6.15555
6	4.00882	7.88114	3.97825	9.71545	6.33374	6.01076	5.76454	9.95817	5.76372	2.86604	2.37622	7.21757	6.71359	4.01772	8.46208	4.23925	6.91666				4.22022	2.50682	4.40592	3.37838	4.20058	3.57981	3.78603	2.67685	3.4834	6.79115	4.02037	3.72994	7.03281	1.6261	5.84677	3.24335	5.11835	3.2112	6.42433	5.23877
9	2.68591	11.5848	4.78397	9.02439	5.69428	12.2652	6.44571	4.60157	6.35749	4.35099	4.10342	3.32636	5.33726	3.66529	5.61446	6.16252	6.87645				1.76096	7.41939	2.63131	3.90278	4.58245	2.7129	1.93869	8.33588	3.16765	3.46338	2.42919	1.51073	7.15858	5.22009	4.49597	2.5282	6.29173	4.1478	7.48162	4.78541

## Sheet: Figure 3G
	Low Severity irAE																				High Severity irAE
NaiveCD8	1.72	4.18	2.96	7.3	5.2	1.19	0.42	2.87	1.75	6.48	0.44	3.66	1.3	4.05	0.82	1.26	3.14				2.36	3.65	4.82	7.02	14.4	6.65	5.58	2.86	6.91	1.57	0.29	2.75	3.6	8.37	1.85	2.38	9.84	1.55	9.47	9.41
NaiveCD4	6.23	9.19	10.2	6.08	16	10.9	0.56	4.93	7.32	21.6	16.6	13.9	5.97	10	2.84	10	7.36				12.2	11.8	13.4	12	21.4	9.75	18.9	8.31	15.6	14	20.1	9.94	5.93	20.7	15.1	17	10.5	7.43	7.7	12.5

## Sheet: Figure 3H
severity	naiveCD4/PBMC
0	6.23
2	9.19
2	10.2
2	6.08
2	16
2	10.9
1	0.56
2	4.93
2	7.32
1	21.6
2	16.6
	13.9
	5.97
	10
1	2.84
2	10
	7.36
2	12.2
3	11.8
4	13.4
3	12
4	21.4
3	9.75
3	18.9
3	8.31
3	15.6
3	14
4	20.1
3	9.94
3	5.93
3	20.7
3	15.1
3	17
3	10.5
3	7.43
	7.7
4	12.5

## Sheet: Figure 3I
total number of irAEs	naiveCD4/PBMC
	6.23
2	9.19
4	10.2
3	6.08
7	16
2	10.9
1	0.56
1	4.93
4	7.32
5	21.6
3	16.6
2	13.9
1	5.97
	10
1	2.84
3	10
3	7.36
6	12.2
5	11.8
1	13.4
9	12
3	21.4
8	9.75
7	18.9
5	8.31
3	15.6
7	14
2	20.1
5	9.94
3	5.93
3	20.7
4	15.1
9	17
2	10.5
2	7.43
1	7.7
4	12.5

## Sheet: Figure S1A
	Pre																																			Post
Myeloid cells	12.6537	12.4831	14.7463	21.007	21.0466	1.62663	27.6995	33.5089	8.71498	17.8426	29.2916	26.6247	16.8332	22.289	19.0301	20.6245	14.2837	19.23	35.6628	45.2254	25.0655	24.8965	21.9022	26.1981	23.8045	32.7006	27.5046	28.8303	27.2945	16.5764	30.2518					9.99861	42.4507	17.5206	17.3742	25.4444	13.0216	25.1841	20.1808	2.76191	28.1526	8.55046	16.0436	11.731	25.215
CD4 T cells	39.5359	42.4641	39.1055	30.9082	25.3033	47.4655	30.219	27.1061	42.7869	52.2174	39.6662	42.4943	40.2271	11.124	35.38	40.8792	24.7521	33.6957	42.7507	24.3435	46.1236	49.1239	32.9465	38.4441	34.4605	23.8685	48.1297	28.0537	28.5955	29.9925	38.262					36.6592	26.2631	33.8928	28.8688	32.0364	46.1422	37.0534	14.3143	57.5238	34.5032	57.4049	52.0462	46.0057	13.4186
CD8 T cells	32.3387	20.595	24.3225	23.7953	32.46	16.0677	13.1974	23.0343	24.3467	16.7321	15.4906	18.8871	25.7597	54.4523	22.9155	10.4629	42.2977	34.3674	4.00762	21.7877	12.5052	8.9473	26.7924	8.04134	23.0694	10.1424	8.91746	8.4815	24.4602	28.5597	14.8485					33.5817	11.6684	23.778	32.4902	25.1085	16.277	17.5689	40.7343	23.2381	7.76408	20.5675	22.4087	26.6727	48.9406
NK cells	12.4465	17.4505	13.4464	21.9072	12.3035	16.219	15.162	11.5698	5.02425	8.81025	6.29665	4.02104	11.5643	9.21879	12.975	20.8504	13.0263	9.50073	12.1719	3.18073	9.42889	9.24393	7.28001	22.5313	12.4554	29.3647	12.6718	19.5313	15.416	8.64468	13.6209					17.0241	8.89761	16.2176	18.3643	7.29881	14.8887	15.5849	20.4155	3.80952	26.2308	5.50314	4.46049	9.91507	7.16034
B cells	3.02528	7.00732	8.37923	2.38224	8.88666	18.6212	13.7223	4.78096	19.1272	4.39772	9.25499	7.97287	5.61561	2.91587	9.69938	7.18296	5.64018	3.20615	5.40697	5.46272	6.87681	7.78836	11.0789	4.78516	6.21018	3.92379	2.77645	15.1032	4.23377	16.2268	3.01685					2.73639	10.7201	8.59099	2.90248	10.112	9.67047	4.60867	4.35503	12.6667	3.34935	7.97394	5.04106	5.67562	5.26537
[truncated: 17 more columns]

## Sheet: Figure S2A
	Pre
CD19+ total | Freq. of Live		3.85	7.4	6.88	5.01	7.15					7.88		5.75	3.74		15.6	14		2.35		10.2				2.91					6.21	8.9			7.94		4.52	4.87			4.58	7.04	4.92		12.6			10.8	6.81	3.91
[truncated: 37 more columns]

## Sheet: Figure S2B
	Pre
CD38hiCD27hi/Bcells		0.51	0.99	2.57	0.4	1.49					0.57		0.4	0.91		1.99	4.74		1.89		2.15				1.52					0.7			0.89	0.56		0.2	0.97			0.75	1.48	0.58		0.51			1.81	1.05	1.77
[truncated: 37 more columns]

## Sheet: Figure S2C
	Pre
CD21lo | Freq. of CD19+ total		13.9	8.5	14.2	3.9	5.08					29.4		11.7	16.5		5.37	8.41		20		5.76				13.3					13.1			6.87	8.23		43.3	5.39			8.82	6.36	13.3		3.81			13.5	8.1	17.6
[truncated: 37 more columns]

[truncated: 23 more sheets: Figure S2D, Figure S2E, Figure S2F, Figure S2G, Figure S2H, Figure S2I, Figure S2J, Figure S2K, Figure S2L, Figure S2M, Figure S3C, Figures S3D, Figure S3E, Figure S3F, Figure S4A, Figure S4E, Figure S4F, Figure S5A, Figure S5B, Figure S5C …]
